# Supplementary material for: Cone-beam computed tomographic evaluation of styloid process: a retrospective study of 498 patients with maxillofacial diseases
Source: BMC Med Imaging. 2024 Dec 6;24:333. doi: 10.1186/s12880-024-01516-w (PMC11622470; doi:10.1186/s12880-024-01516-w)
Supplement: Supplementary file 1 — Supplementary Material 1. [file 12880_2024_1516_MOESM1_ESM.xlsx]

## Sheet: Sheet1
Table S1	Cone tract scans of stem processes in 498 patients
Gender	Number	Left_Length	Right_Length	Left_Internal_Oblique_Angle	Right_Internal_Oblique_Angle	Left_Anterior_Oblique_Angle	Right_Anterior_Oblique_Angle	Left_Volume	Right_Volume
male	40417	22.4	16.46	36	36	31.9	21.1	179	201
male	40426	27.29	19.21	21.6	11.03	10.77	51.9	139	90
male	39159	23.36	27.26	45.5	22.7	36	39	170	108
male	39168	26.41	25.18	26.3	20.1	41.6	42.9	99	150
male	40443	28.03	22.95	17.7	16.9	45.5	40	222	189
male	39173	22.33	21.92	20.6	27.8	35.2	28.9	482	539
male	39176	36.7	51.04	33.3	21.6	52.3	21.5	218	709
male	40452	22.54	20.96	45	34.3	42.4	33	133	143
male	40456	35.73	35.46	14	33	22	51	448	416
male	39181	25.7	26.18	23.5	20.4	15.1	18.2	104	173
male	40461	24.19	18.69	21.6	28.5	19.3	32.2	167	204
male	39187	49.7	54.78	15.8	20.1	25	28.3	117	83
male	40483	20.93	20.71	33.1	21.3	36.5	20.5	256	244
male	39194	24.57	24.45	15.9	13.7	16.6	24	587	298
male	40494	48.28	33.77	28.4	21.6	20.9	42.3	306	237
male	39197	18.47	19.6	16.3	15.5	39.1	48.7	226	413
male	39204	20.91	22.82	33.3	24.3	31	32.4	142	188
male	39214	32.35	34.33	16.8	24.9	30.4	29.8	357	280
male	40510	27.95	33.22	19.5	33.1	44.2	45.1	143	259
male	39221	43.11	37.4	36.7	22.7	34.6	26	505	552
male	39228	23	23.52	14.8	23.2	41.9	30.8	159	285
male	39235	35.05	44.48	23.4	39	22.8	13	552	631
male	39246	33.5	34.21	20.8	15.3	29.4	27.9	335	395
male	39249	35.11	44.05	30.5	20.4	60.9	46.6	67	225
male	39270	40.43	40.67	15	21.2	24.9	24.6	507	166
male	39271	26.1	25.99	14.2	13.1	43.8	37.1	496	463
male	39273	61.81	61.52	30.3	28.9	35	29.1	254	405
male	40565	19.59	23.18	15.3	19.7	24.1	29.3	273	243
male	40573	38.02	38.9	26	26.5	21.2	23.4	248	234
male	40583	61.91	51.55	17.1	22.4	24.5	28.1	507	482
male	40456	39.26	40.74	17.3	21.1	30.7	35.3	495	458
male	40596	30.1	24.36	12.3	27.2	28.2	30.4	310	152
male	39284	53.56	60.28	17.7	34.1	33.5	27.4	312	391
male	39288	48.34	55.15	19.6	22.9	31	27.1	595	249
male	39300	40.45	26.08	21.4	24.1	18.7	30.9	712	251
male	40613	22.35	14.01	20.6	27.1	45	49	255	250
male	39312	20.77	24.63	15.9	17.4	29.3	26	156	144
male	39317	29.93	26.32	10.2	18.2	32.6	30.5	168	168
male	40622	14.89	17.83	27.3	21.3	40.3	39.3	68	29
male	39331	30.04	21.68	19.8	12.3	20.6	20.7	278	265
male	40641	26.22	20.23	13.8	12.3	12.9	18.2	166	212
male	39333	31.23	37.6	19.3	19.9	42.1	16.6	473	554
male	40668	48.19	52.01	14.3	15.9	20.6	21.8	466	400
male	40684	22.19	18.85	12	17.5	31.4	31.1	421	369
male	40686	20.98	27.63	15.2	21.9	24.1	29.1	178	323
male	40694	20.81	18.12	10.2	20.8	29.3	27.8	263	407
male	40700	24.38	27.34	17.3	12.5	33.8	19.6	354	299
male	39359	24.96	26.79	21	25.8	36	25.9	151	63
male	39370	25.95	24.42	18.9	18.7	36.6	28.6	64	95
male	40742	30.36	42.45	17.8	28.5	32.1	33.6	129	187
male	39380	28.55	38.54	25.6	23.9	28.4	14	408	355
male	40762	15.45	23.71	19	21.3	33.3	37.6	131	233
male	39385	36.41	38.41	19	27.8	29.2	28.4	213	305
male	39390	34.52	34.12	47.4	26.2	27.3	21.7	685	952
male	40797	24.03	24.97	18.4	22.9	18.4	21.6	187	254
male	40798	30.96	27.96	14.2	17	27.4	20	94	91
male	40801	25.56	29.29	10.5	13.2	26.5	22.9	241	193
male	39404	25.82	32.21	16.6	15.9	27.9	26.5	360	345
male	40812	24.3	21.7	18.9	25.8	26.4	27.7	238	196
male	40814	20.47	21.64	22.5	20.3	38.8	34.8	349	288
male	39411	21.94	20.82	10.3	19.6	30.4	26.5	321	360
male	40819	20.47	39.54	10.1	13.9	40.5	34.1	129	444
male	40820	21.23	19.88	26	27.7	48.6	46.2	407	401
male	40825	23.05	21.78	10.3	16.4	23.3	27.3	135	146
male	39425	25.71	26.51	24	13.5	23	25.3	151	226
male	40848	17.41	30.41	12.8	27.1	37.7	27.1	151	262
male	39432	36.93	21.13	21.9	13.1	27.5	24.3	340	285
male	39441	23.63	30.52	16.3	19.9	23.7	24	134	413
male	39449	30.41	27.97	20.2	20.5	35.7	39.3	105	26
male	39450	28.79	31.8	15.7	18.3	19.4	28.5	398	464
male	40877	22.43	23.56	23.5	22.8	25.7	19	270	403
male	39458	24.86	33.03	23	18.7	30.8	34.2	135	120
male	40887	26.54	26.77	14.1	19.8	26.6	19.3	371	332
male	39477	31.59	23.04	18.1	22	32.6	30.2	190	97
male	40900	74.13	55.14	12.6	17.6	19.5	17.4	979	370
male	40913	23.64	23.95	15.8	22.9	18.8	29.9	320	290
male	39495	30.37	35.43	20.2	30	30.1	24.9	224	368
male	39501	34.37	44.38	35.9	31.8	30.8	22.9	115	142
male	40948	22.67	22.44	17.4	14.3	38.9	30	172	226
male	40958	32.82	39.17	12.2	14.9	32.5	30.2	249	361
male	45959	31.38	28.58	25.7	19.9	32.2	32.8	384	330
male	39513	33.98	17.31	16.6	23.5	27.9	20	620	306
male	39514	11.87	11.06	18.4	22.5	35.9	28.5	328	324
male	39519	27.75	25.53	12.9	13.7	14.4	14.6	522	209
male	39522	34.96	39.18	22.5	16.6	23.7	15.2	237	140
male	40992	23.2	21.61	34	23	28.9	23.3	131	148
male	39524	23.65	20.51	20	19	36.2	25.4	224	461
male	41001	30.91	26.87	20	22	32.2	26	340	332
male	41010	21.5	33.42	19.4	16.4	32.8	31.3	87	92
male	39532	17.18	17.32	15	17.3	32.1	41	191	212
male	39533	29.2	36.17	11.7	18.9	23.7	19.6	267	422
male	39536	19.25	16.96	24.1	21.6	54.5	35.2	310	342
male	41016	22.09	30.07	15.9	21.22	31.6	28.5	290	541
male	41022	39.82	34.68	24	19.3	29.6	37.1	604	322
male	39538	41.12	31.83	20.7	27.5	32.3	20.6	641	463
male	39540	19.85	13.93	20.8	26.6	38.9	26.3	419	230
male	41026	26.61	26.47	26	26.5	23.2	29.8	416	381
male	41027	20.64	21.82	18.7	21.1	50.6	47	389	194
male	39554	25.44	22.57	14.4	17.5	31.6	32.3	359	232
male	41035	17.34	20.65	18	17.4	27.1	29.9	50	215
male	41038	42.5	39.81	18.3	21	26.3	24.2	299	291
male	39571	24.88	15.69	18	20	23	21	110	114
male	39573	31.08	41.62	21	23.4	23.1	27.4	439	316
male	39577	23.5	28.68	19.4	28.6	18.4	20.4	132	297
male	41051	20.3	21.92	11.9	14	28.4	30.1	425	366
male	41053	43.26	46.89	15.8	13.1	25.3	26.7	609	248
male	39598	31.79	27.29	20.8	22.8	28.5	35.6	167	300
male	41074	31.39	28.16	34.7	22.7	24.1	27.5	464	274
male	41076	19.82	20.77	16.8	14	27.8	24.4	142	74
male	39603	22.35	26.17	20.4	27.8	24.6	34.2	398	107
male	41079	40.5	32.67	14.9	23.8	20.4	23.6	198	247
male	39604	37.35	41.2	18.1	19.4	19.1	33.4	444	293
male	41085	29.3	27.08	13.9	20.4	32.2	22.9	87	212
male	41093	16.86	21.91	24.8	12.4	31.6	29.1	145	438
male	39616	29.39	24.45	13.3	16.7	42.2	24.9	109	60
male	41099	59.76	47.4	35.7	26.5	28.6	29.1	502	549
male	41106	27.03	28.16	21	21	27.3	27.8	74	41
male	39639	29.43	25.68	18.9	15.6	31.1	36.7	147	142
male	41125	21.59	24.5	19.2	28.4	28.6	22	300	273
male	39655	36.06	35.25	21.8	28.1	23	29.6	61	61
male	39657	21.03	23.99	24.1	24.9	25.4	28.1	293	312
male	41131	26.31	23.33	11.1	19.4	32	27.7	243	151
male	39662	47.34	38.03	24.1	33.1	29.9	29.1	517	517
male	41147	24.81	26.88	21.9	22.1	27.5	25	278	291
male	39666	26.82	24.9	21.1	22.5	29.6	30	180	175
male	39673	22.29	21.61	16.9	22.6	27.2	25.9	114	229
male	39681	30.17	26.79	17.9	13.2	37.4	40.3	105	113
male	41167	32.37	23.64	14.5	24.7	12.7	17.8	187	171
male	41170	18.42	17.66	20.2	21.9	32.5	24.1	314	198
male	39685	26.65	26.7	11.2	11.8	32	22.9	375	706
male	39697	34.1	37.81	22	26.1	10.1	28.1	416	379
male	39702	22.69	20.88	24.5	38.2	17.3	22.6	37	47
male	41177	24.64	28.25	16.9	14.2	28.1	24.7	148	335
male	39707	26.35	27.72	19.7	13.6	37.1	34.2	194	84
male	41181	20.06	25.11	19.7	23.4	31.6	34.2	537	392
male	41184	18.98	26.74	17.7	22.4	34.1	25.2	149	189
male	41187	51.1	59.57	14	19.8	38.2	29.1	329	421
male	41193	14.23	20.69	29.2	28.7	41	34.1	471	504
male	41196	13.8	19.91	21.8	19.7	28.1	16.9	148	276
male	39747	18.59	22.06	30.2	18.6	48.9	32.8	179	197
male	39748	27.93	27.07	22.5	21.1	26.8	17	414	168
male	39755	25.09	19.82	15	29.7	27.9	27.3	185	239
male	39769	32.74	35.38	18.6	13.5	26.6	31.6	358	229
male	39779	21.54	19.36	19.5	18.3	26.3	33.5	109	86
male	39826	42.75	38.4	22.3	28.6	27.5	27.9	237	129
male	39837	66.81	79.2	21.9	26	23.9	27	388	434
male	41216	26.26	25.01	13.5	19	34.9	25.2	211	194
male	45680	20.61	25.14	12.7	18.2	40.1	32.4	136	275
male	45687	37.31	21.16	19.6	32.3	42.2	16.3	389	285
male	39862	34.63	41.79	17.1	18.2	34.3	31	175	51
male	41217	32.43	33.87	19.7	16.3	30.5	32.3	263	130
male	41228	30.21	30.56	20.6	17.2	32.6	23.3	184	241
male	41236	44.96	41.14	21.7	25.3	20.2	34.8	101	143
male	39911	29.72	29.02	19.2	23.7	24	20.2	121	164
male	41246	27.47	29.94	15.3	15.9	33.1	38.4	128	102
male	39925	31.29	28.3	14	17.2	23.6	25.7	330	220
male	39938	46.18	47.7	17.4	25.1	24.5	25.1	460	549
male	41260	17.19	24.89	9.9	10.6	26.7	25.7	298	149
male	39939	36.68	37.95	15.7	12	29.8	34.6	178	185
male	41272	34.31	29.88	24.7	17	30.5	36.2	151	105
male	39957	17.64	22.17	24.6	18.7	27.6	24.2	119	223
male	41280	44.87	56.12	12.3	15.6	39.1	34.2	171	693
male	39994	12.94	18.86	32.7	10.2	37.3	14.6	87	167
male	40013	18.1	27.01	11	16.7	26	17.5	44	99
male	41287	42.49	50.24	19.1	18.4	24.6	23.5	215	302
male	40019	26.45	29.71	12.1	11.9	24.6	39.9	111	86
male	40028	83.68	61.89	14.8	13.6	36	17.6	282	252
male	41293	28.82	27.27	10.1	13.4	35	32.8	218	258
male	40033	25.23	25	11.9	16	27.5	24.6	316	277
male	41301	25.32	29.78	15.7	14.7	31.8	28.1	150	283
male	41304	35.27	38.05	11	22.5	25.8	26	142	176
male	40041	22.81	24.6	19.4	15.9	28.9	29.6	100	86
male	40047	16.9	20.11	17.6	16.4	27.2	23.2	108	271
male	41304	33.59	38.37	11.2	17.2	27.9	28.1	155	168
male	40052	54.28	60.6	16.7	17.5	28.9	25.2	395	387
male	41311	35.69	31.47	17.1	30.5	37.9	44.6	276	368
male	40053	27.45	27.34	12.6	17.1	27.1	24.7	256	256
male	40070	20.32	21.92	13.7	12.3	22.2	22.5	277	258
male	41318	21.52	24.15	20	22.3	37.2	27.5	231	136
male	40076	30.08	24.21	18.1	11.9	21.3	22.2	70	87
male	41322	58.31	49.17	14.5	20.6	30.7	21.9	229	317
male	40080	31.12	38.04	11.1	15.5	32.1	25.3	54	164
male	41338	24.38	25.8	20	21.1	40.5	41.6	196	99
male	40082	37.54	29.74	13.4	14.3	39.3	37.5	98	148
male	40083	20.5	18.2	9.9	12.4	39.3	27.9	139	183
male	41350	37.18	44.05	13.9	16.3	38	38.7	242	129
male	40087	30.18	32.4	14.6	21.9	31.5	21	597	327
male	41351	27.83	27.07	14.9	19.4	32.2	22.8	190	331
male	40088	28.22	34.35	18.6	18.5	39.9	35.2	466	319
male	41352	24.49	33.94	23.4	25.5	34.3	39.7	69	102
male	40090	32.6	27.69	19	36.6	24.3	23.5	37	85
male	40092	22.63	19.49	23	26.8	43.9	39.9	137	172
male	40110	20.05	29.81	10.8	10.1	38.8	38.2	163	192
male	40200	25.62	25.1	12.7	22.8	32.8	37	175	151
male	41358	27.91	31.6	10.2	22.5	33.4	32.4	81	110
male	40221	38.45	37.72	16.5	26.9	54.2	30.5	201	207
male	41362	27.35	25.02	12.9	24.9	26.2	28.1	169	101
male	40130	26.26	27.15	17.1	17	34.5	32.4	236	85
male	41366	43.12	47.59	13.9	16.7	19.5	21.3	466	470
male	40133	35.65	30.7	18.6	19.1	24.2	23.1	98	12
male	40137	30.87	34.88	17.5	26.9	32.1	36.1	213	273
male	40141	62.52	50.2	21.9	17.7	30.6	28.6	447	250
male	40142	39.18	34.27	12.7	17.7	42.1	28.5	269	86
male	40165	24.69	29.36	21.3	22.3	23.6	29.2	61	107
male	40166	62.09	63.17	22.4	26.7	37.4	28.4	740	577
male	41418	28.56	29.52	13	20.5	40.6	36.5	239	248
male	41424	27.4	26.57	17.5	34.1	38.4	39.9	242	239
male	40469	39.67	36.34	25.5	16.1	36.9	35.8	114	188
male	41443	32.17	29.39	19.4	16.8	25.8	23.1	217	109
male	41444	29.82	29.51	12.9	21	16.6	17.4	310	309
male	40197	26.04	28.18	11.6	15.8	25	21.4	139	116
male	41458	20.08	23.25	23.1	36	43.8	39.9	100	138
male	40211	27.18	26.97	21.4	22.8	23.9	38	95	167
male	41469	48.19	51.16	14.8	19	26.9	24	513	152
male	40246	43.11	44.49	21.5	14.3	32.4	21	226	108
male	40480	25.11	28.33	12	21.6	38.6	24.9	91	183
male	40257	31.06	29.92	21.5	17.6	30.8	34.4	79	144
male	41489	28.96	22.08	18.7	27	33.5	35.2	124	124
male	40266	81.3	61.84	20.3	12.6	39.4	36.5	356	479
male	41492	23	22.24	17.7	24.3	30.5	25.4	312	464
male	40268	45.56	34.01	15.6	19.6	20.2	23.5	451	290
male	40282	64.05	67.23	28.4	32.1	27.6	30.1	515	288
male	41502	30.04	28.89	22	22.9	27.9	27.7	365	305
male	41508	22.62	18.68	15.9	32.6	37.9	39.4	70	68
male	40292	33.06	30.52	14.5	22.5	42.5	46.6	167	151
male	41509	42.13	37.56	19.7	23.1	25.2	23	281	304
male	40297	33.1	32.82	27.4	27.4	40.9	45.8	238	235
male	40299	49.92	36.98	18.5	19.6	27.9	28.6	182	136
male	40306	27.71	26.28	21	22.6	35.9	31.5	79	147
male	41554	27.04	44.9	11.8	19.4	32.1	25.1	121	235
male	40302	23.35	24.29	15.5	13.8	40.4	25.8	162	173
male	41560	24.19	27.87	11	20.9	37	34.6	222	256
male	41565	22.37	21.59	12.5	24.5	30.9	29	101	146
male	40303	27.75	22.08	13.4	21.4	24.8	37.6	121	83
male	41576	18.98	22.58	10.5	18	14.1	15.2	177	98
male	40313	32.45	31.09	20.8	23.6	47.7	36.5	145	85
male	41579	14.9	19.8	18.7	26.6	23.8	20.3	144	221
male	40315	20.61	21.19	12.8	19.2	32	33.4	60	61
male	41591	29.18	26.88	21.8	23.1	23.3	25.6	145	167
male	40336	39.59	30.42	15.3	13.9	33.3	40.1	251	323
male	41592	73.26	36.54	20.4	26.9	27.1	20.8	519	792
female	39141	21.48	22.45	21.4	23.6	26.6	27.3	102	132
female	40418	27.33	33.09	22.3	37.5	32.9	14.6	108	84
female	39147	20.76	27.49	11.4	31.5	13.9	18.1	208	206
female	40423	30.08	31.08	17	31.1	44	32.5	31	16
female	39150	21.59	36.4	11.3	22.3	20.5	36	70	128
female	40424	30.28	42.05	15.9	29.29	19.8	44.3	197	156
female	39151	25.15	32.57	37.5	47.5	17.4	30.4	235	353
female	39163	38.18	33.48	31.6	30.1	32.9	35.5	151	79
female	39166	28.33	29.58	15.4	31.6	34.7	37.7	364	451
female	40440	29.75	25.38	32.8	30.3	33.7	31.9	96	111
female	39167	17.93	19.73	38.6	37.3	21.8	49.4	74	209
female	39169	28.09	27.09	23.5	23.2	29.3	26.6	176	164
female	40447	22.53	25.51	25.3	24	38	35.8	270	252
female	39174	14.77	19.1	17.5	26.3	41.2	27	144	140
female	39179	29.52	29.7	13.9	26.8	33.5	46.6	221	261
female	40453	30.8	41.33	17.2	38.1	33	60.7	178	174
female	39180	21.75	21.39	32	21.4	31.2	30.4	106	132
female	39185	16.27	14.43	22.8	25.6	27.3	36.3	78	104
female	40470	37.02	35.43	29.6	22.3	30.3	30.7	73	10
female	39188	25.71	25.05	20.7	27.5	21.6	25.9	402	322
female	40471	28.34	29.08	22.5	26.3	26.5	24.8	317	465
female	39189	28.8	25.09	38.3	28	38.7	34.5	137	123
female	39192	30.7	30.69	17.8	24.3	29.2	35.6	152	113
female	39195	19.11	20.35	14.1	15.2	29.5	33.8	295	170
female	39201	27.12	24.31	26.5	29.2	35.6	25.4	147	103
female	40501	17.35	14.86	23.3	19.2	39.8	45.1	185	186
female	40403	28.43	27.81	27.9	46.8	34.3	31.1	379	338
female	39210	41.3	42.72	27.1	26.4	21.3	20.3	160	214
female	40509	31.6	45.47	29.6	24.8	51	25.9	118	329
female	39216	27.4	35.75	22.1	31.4	44.8	50.1	265	582
female	39217	43.69	39.15	37.2	32.7	39.8	53.1	208	340
female	40519	24.8	23.32	23.6	32.4	13.8	21.4	334	224
female	40521	25.41	28.83	16.8	21.5	34.9	25.4	101	198
female	39224	25.55	41.06	23.2	38.4	25.8	35	240	234
female	40525	27.37	36.6	14.1	19.8	27.7	23.8	108	190
female	39226	24.74	23.64	24.9	38.6	34.6	50.1	138	66
female	39227	27.48	25.79	43.4	51.2	34	50.4	115	217
female	40542	26.96	26.73	15.7	24.2	43.2	37.1	69	101
female	39234	22.29	21.62	39.8	39.1	44	38.1	119	133
female	40544	22	24.02	17.3	22.5	20.7	22.1	316	143
female	39241	32.87	35.95	15.1	28.2	47.3	48.1	218	180
female	39242	36.45	43.02	24.2	14.7	29.4	43	327	228
female	39245	27.7	27.39	22.1	22.8	36.8	22.1	100	60
female	39252	30.39	38.14	30.3	30.7	19.1	33.1	178	203
female	39253	32.93	26.96	30.9	29.1	53.3	48	229	168
female	39257	30.97	30.33	24.4	32.5	26	20.6	402	421
female	40545	25.58	32.45	21.1	19.9	34.7	32.5	289	301
female	40560	31.5	24.58	17.5	18.9	35	32.3	141	108
female	40567	12.47	15.51	17.4	18.2	23.5	16.1	31	125
female	40577	78.51	83.07	24.7	26.9	28.7	25.5	365	413
female	40581	22.28	19.16	17	17.8	34.4	31.1	162	113
female	40588	19.73	22.72	18.3	17.3	23.4	21.5	359	277
female	40590	23.77	33.17	19.8	27.9	20.3	35.6	116	156
female	40595	22.6	23.72	23.3	26.7	28.1	17.4	109	275
female	40598	13.52	16.95	27.5	28.8	21.6	20.4	124	123
female	40604	19.15	21.4	19.8	16.5	32.9	26.8	206	118
female	39297	24.54	18.11	21.3	21	38.8	40.3	242	277
female	39301	21.88	23.05	21.6	22.6	51.5	26.6	131	107
female	39302	27.22	24	24.1	21.9	64.1	46.8	248	118
female	39304	20.43	17.65	15.9	30.4	59.5	60.1	48	94
female	39305	24.27	24.79	26.1	26	22.1	20.7	190	141
female	39307	31.75	31.82	34	32	20.7	30.8	276	207
female	40616	24.07	33.71	24.3	30	31.5	24.1	352	238
female	39310	24.56	21.96	18.9	18.9	39.8	70	146	156
female	39318	36.23	24.27	18.4	30.1	27.3	22.3	411	148
female	39322	30.74	29.32	16.5	27.4	28.8	22.4	168	181
female	39328	28.71	32.93	25.8	26.8	24.5	24.8	75	83
female	39330	18.6	18.82	24.1	28.4	19.7	28.2	118	163
female	40638	25.93	25.07	22.8	26.6	34.2	41.6	172	19
female	40639	17.45	18.44	23.2	30.6	41.8	34.5	128	115
female	40645	20.01	19.77	19.1	18.9	25.4	21	326	194
female	39344	26.41	27.25	22.2	24.8	34.4	41.6	289	388
female	39346	23.55	26.4	17	27.2	36.1	32.2	50	197
female	40677	24.19	30.39	20	20.1	33.2	35	211	251
female	39350	24.38	24.72	22	30.4	33	39.4	110	162
female	39351	20.34	22.87	33.5	27	47.1	33.1	298	253
female	39356	27.24	31.78	29.2	30.3	26.6	31.3	80	148
female	40709	19.4	26.14	16.6	21.2	27.1	32.2	167	387
female	39354	28.65	28.77	29.4	26.4	32.9	29.4	80	225
female	40714	22.85	24.37	24.2	27.7	27	26.3	228	216
female	40715	24.6	23.55	14.3	17.7	44.3	34.9	200	133
female	39362	21.01	24.45	19.8	18.8	26.9	31.6	174	269
female	40724	37.65	38.9	21.1	36.5	36.9	29.9	382	250
female	39365	18.46	19.18	10.5	36.9	50	37	142	98
female	40725	36.97	34.99	22.1	23.7	33.2	26	268	190
female	39368	25.05	26.1	19.1	20.1	37.6	40.2	218	255
female	40727	22.69	27.78	36.3	20	41.2	28.9	133	173
female	40741	25.24	18	23.1	22.4	25.8	22.3	133	134
female	39373	21.48	23.77	13.5	29.4	34.7	36.1	101	109
female	39375	29.78	27.46	14.5	26.6	32.1	24.4	166	168
female	40744	11.66	9.94	19.1	22.2	41.5	24.3	38	43
female	40746	18.69	13.74	14.4	17.4	33.3	29.9	104	43
female	39384	41.2	42.43	19.7	29.1	32.7	21.7	87	513
female	40759	33.28	31.06	16.7	14	39.5	33	323	305
female	40703	31.79	25.82	12.6	30.8	30.9	28.2	279	301
female	39387	31.75	23.24	18.3	20.7	24.8	26.5	148	242
female	40764	27.07	32.71	21.3	12.8	23.9	27.1	281	264
female	40767	21.08	24.26	18.7	28.8	33.7	26.3	149	252
female	39392	27.69	29.55	20.6	17.2	14.5	25.2	308	248
female	40777	19.64	19.83	15.8	17.3	16.6	26.8	54	83
female	39394	24.59	17.44	19.7	20.7	33.4	37.9	208	185
female	40779	18.22	21.01	14.7	19.8	22.2	24.2	319	206
female	40782	23.27	21.44	11.26	26.2	25.9	21.1	279	247
female	40795	35.4	32.51	20.1	24.8	31.2	26.2	160	288
female	39400	35.22	24.31	19.1	19.9	21.5	33	319	320
female	39402	24.55	27.56	17.3	21	24.8	35.2	82	83
female	40806	31.39	30.65	25.6	20.7	43.8	21.9	104	113
female	40807	29.71	29.6	24.2	17.5	21.9	20.2	191	238
female	39407	25.21	25.38	24	26.4	41.4	44.2	156	108
female	40817	33.35	17.03	25.6	21.4	31.8	19.8	151	74
female	39409	27.44	24.06	25.8	36.8	35	36.3	145	96
female	40818	21.58	20.41	20.3	24.1	28.9	22.3	116	211
female	39410	30.75	26.64	26.4	27.3	29.7	38.1	173	175
female	39412	29.38	28.1	23.6	22.9	52.1	48.7	247	290
female	39416	26.01	27.4	21.3	23.7	23.2	29.5	70	134
female	39418	22.19	29.5	25.7	26.3	43.7	38.4	239	336
female	40827	24.5	29.12	19.2	25.2	33.1	29.3	175	243
female	39412	52.32	69.91	28.9	28.5	36.6	40.6	327	168
female	40837	16.89	17.42	20.6	23.3	37.1	39.7	76	59
female	39423	28.18	40.2	15.9	16.4	49.4	49.9	108	68
female	40845	23.17	29.38	15.3	19.4	22.7	31.7	296	271
female	39424	21.75	25.91	16	15.6	27.3	26.5	57	70
female	40846	30.48	31.09	32.9	33.2	16.2	17.4	224	211
female	39426	18.21	21.17	17.9	17.8	37.1	28.4	164	252
female	40849	30.45	33.49	17.2	13.3	57	53.1	276	281
female	39430	25.17	30.94	25.3	22.9	24.1	22.5	185	266
female	40852	33.82	39.35	18.7	20.2	36.5	35	83	112
female	39437	22.88	21.38	23.5	22.8	34	28.7	50	109
female	40857	24.94	19.58	21.9	21.5	31.9	23	170	227
female	40860	33.72	33.15	20	27.9	36.7	22.1	148	265
female	39445	29.19	22.56	28	25.1	18.4	24.6	112	75
female	40861	22.23	32.45	15.4	18.5	25.7	30.9	146	176
female	40863	19.26	25.48	15.8	17.1	42.6	33.8	162	62
female	40864	23.04	19.85	14.3	21.3	45.6	40	48	56
female	40866	23.56	25.67	21.7	22.5	22.7	20.2	185	230
female	40873	27.06	29.18	18.9	31	31.9	24	162	199
female	39452	22.61	21.52	18.8	16.7	30.2	21.1	154	154
female	40875	35.76	30	15.4	24.2	33.6	32	217	410
female	39456	18.05	23.03	16.8	21.5	33.3	30.2	101	110
female	40876	29.9	29.87	19.9	28.5	25.1	19.3	157	204
female	39455	22.01	28.81	14.7	24.7	25.2	28.8	219	234
female	39457	30.84	31.05	21.8	28.7	25.8	24.8	328	185
female	40878	27.45	29.1	31	29.6	15.8	17.5	239	277
female	40879	20.15	23.21	12.2	25.5	18.4	25.8	162	163
female	39466	37.11	35.27	25.1	25.6	33.2	35.8	360	288
female	40882	21.19	22.19	25.2	26.5	33.5	21.5	258	311
female	39472	33.55	31.46	20.1	23.3	31.8	35.3	215	326
female	39474	25.6	31.09	20.9	20.8	28.7	18.2	85	370
female	40890	17.42	19.88	15.8	15.4	26.5	14	167	220
female	40895	23.19	23.74	21.8	27.2	34.3	36.6	88	117
female	39482	23.24	23.71	17.8	23.8	36.9	41.9	138	331
female	40897	19.47	21.74	16.8	25.6	24.1	23.2	146	296
female	39484	22.76	27.49	26.7	24.5	28.6	35.5	131	134
female	39485	25.79	26.81	27	26.3	36.9	21.5	129	41
female	40915	21.18	21.89	14.6	18.2	36.3	39.3	90	157
female	39487	19.74	20.4	16.8	16.3	41	43.6	87	169
female	40922	29.56	23.87	28.1	24.8	25.5	24.3	66	71
female	40930	24.8	25.39	16.2	18.6	29.4	21.7	302	333
female	39493	24.25	21.57	25.9	27.9	30	39.2	98	167
female	40936	19.61	21.21	19.6	14.7	37	33.5	81	50
female	40942	18.55	18.4	24.6	21	29.1	38.3	137	168
female	39499	27.41	33.11	37.9	29.1	25.2	19.6	368	416
female	40944	34.29	35.04	23.3	29.4	29	29	158	148
female	40953	72.77	73.17	18.8	27.7	24.6	28.6	197	292
female	39504	31.09	33.43	20.2	25.8	35.1	32.8	239	360
female	39508	34.7	32.66	11.8	27	25.6	36.8	61	200
female	40957	31.6	35.96	11.2	10.8	30.9	25.3	162	229
female	39508	20.09	26.16	16.2	17.1	29.8	28.4	71	215
female	39510	25.97	21.18	18.9	25.4	28.5	30.6	241	122
female	40969	26.14	27.74	13.8	22.4	28.5	28.4	339	318
female	40977	34.71	25.59	27.5	26.4	35.3	35.2	172	265
female	40980	25.65	25.34	18.2	26.5	27.8	26.4	309	271
female	39515	24.19	26.57	19.6	17	30.5	27.7	97	122
female	39517	27.97	29.41	25.2	26.3	31	34.4	252	300
female	40991	24.16	27.34	17.9	15.3	31.8	23.6	199	178
female	40999	21.93	19.63	16.4	18.3	25.2	26.1	181	61
female	39525	22.56	18.3	12.8	20.4	23.7	35.6	135	89
female	39527	32.1	26.19	25.1	29.4	35.5	31.7	128	263
female	41004	62.21	58.14	15.6	26.4	27.9	21.7	303	388
female	39530	26.52	23.66	17.2	23.2	19.6	27	250	297
female	41012	28.69	30.68	16.8	21.6	26.7	22	76	248
female	39537	25.54	29.35	22.9	18.1	33.1	24.9	169	148
female	41024	22.82	23.21	21.6	27.6	25.6	28.9	195	151
female	39542	24.21	25.04	13.9	18.5	30.5	23.8	198	96
female	39550	19.15	17.1	14.8	16.6	42.7	35.2	120	153
female	39551	24.52	23.46	21.3	29.7	35.6	33.9	135	130
female	41030	22.47	21.48	27.1	21.9	17	35.4	128	278
female	39553	21.77	25.78	15.6	18.7	21.2	15	104	111
female	41032	23.78	24.43	23.4	20.9	27.4	32	87	121
female	39555	22.73	24.67	12.7	17.1	35.4	33.4	76	260
female	39558	30.41	42.67	12.2	21.6	23.5	18.7	175	215
female	39559	29.38	34.51	14.9	18.7	26.4	23.9	348	368
female	39563	24.25	24.58	20.7	19.2	27.8	19.7	296	282
female	39565	32.44	29.34	14.1	23.1	25.6	26	380	409
female	41040	25.6	25.33	17.7	18	15.8	20	108	210
female	39566	23.78	23.31	26.9	22	16.7	28.9	171	92
female	39570	32.3	35.05	20.2	21.4	17.8	22.3	290	319
female	41041	29.46	27.57	20.4	20.7	31.7	33	68	93
female	41042	23.29	20.14	24.6	23.3	24	38.3	166	174
female	39579	29.83	31.98	18.7	16.9	27.7	13.5	233	251
female	39582	40.36	44.02	25.1	28.5	20	27.3	254	525
female	39586	33.14	39.68	24.5	23.7	35	28.7	206	186
female	39587	26.62	31.58	16.6	34.4	31.2	27.4	161	377
female	39592	34.16	21.47	19.4	21.5	19.2	24.1	310	232
female	41061	27.43	28.06	19.3	21.8	20.2	20	183	300
female	39595	34.85	32.39	19.1	23	38.7	36	380	430
female	41069	25.98	23.27	17.8	23.9	28.4	27.2	264	181
female	39601	26.81	28.52	17.7	21.1	33.2	30.1	224	254
female	39609	26.04	21.12	26.9	22.1	36.8	23.2	164	178
female	41083	61.78	66.58	20.4	23.9	21.6	26.9	416	252
female	39611	23.51	31.07	22.1	20.7	25.3	28.6	98	706
female	39612	24.55	23.02	19.6	11.8	23.3	18.6	47	183
female	41095	49.32	35.87	29.5	28	39.6	38.8	193	174
female	39621	25.69	33.65	19	20.7	30	30.4	99	202
female	39625	35.37	31.25	21.2	13.1	38.6	36.1	220	116
female	39630	32.08	23.84	19.9	17.3	40.2	15.8	165	266
female	41108	31.87	29.4	27.7	27.2	22.5	21.8	365	377
female	39635	22.29	31.37	15.7	20.3	38.6	36	186	268
female	39636	26.37	33.38	24.3	20.3	29.1	28.7	81	107
female	41114	24.81	23.17	23.3	31.5	36.9	20.7	250	345
female	39637	26.4	26.64	16.3	23.3	18.8	22.4	223	206
female	39640	48.67	29.08	19.3	24.1	28.2	30.6	287	254
female	41116	19.64	23.71	12.2	22.2	16	15.2	155	219
female	39647	25.29	23.8	24.2	14	22.3	23	221	222
female	41120	23.12	21.15	29.4	23.5	24.9	26.2	92	169
female	39645	26.82	24.42	26.5	21.2	19.3	24.2	78	132
female	41129	19.87	25.22	14	19.3	37.8	29.1	185	326
female	39658	22.18	22.91	11.8	25.6	47.2	30.1	292	199
female	39659	21.87	31.72	16.8	19.1	23.3	30.9	146	280
female	41145	20.8	24.67	16	20.4	32.6	19.8	142	230
female	39664	28.16	28.9	16	19.6	24.2	32.1	103	96
female	41149	21.07	25.2	24	27.9	48.9	49	22	260
female	39667	21.76	28.51	17.2	18	26.6	35.5	97	68
female	41155	27.48	31.54	16.9	15.6	24.6	26.4	185	81
female	39668	21.77	27.26	16.1	25.2	22.5	16.4	73	161
female	39684	27.61	26.51	17.8	16.7	31.5	30.5	656	229
female	39686	19.63	21.39	26	24.8	17.5	15.2	72	32
female	41172	23.2	21.89	20.1	26.3	25.3	27.4	258	328
female	39689	24.6	27.1	23	27.5	19.7	22.9	90	60
female	41174	22.84	22.93	21.8	24.4	31.1	24.2	53	148
female	41176	23.97	23.12	20.8	20.8	23.6	20.1	440	211
female	39708	19.1	22.59	26.7	27.2	37	24.3	55	63
female	39710	18.68	21.06	13.4	21.9	19.1	21.5	132	81
female	39717	21.94	23.29	16.4	33.3	18.8	23.5	254	366
female	39725	18.6	18.74	16.2	21.1	27.7	17.3	149	202
female	39731	27.81	27.02	32.2	15.9	33.4	30.8	181	160
female	39732	35.22	29.53	15.4	16	33	26.3	158	186
female	39737	22.64	28.31	10.6	19.5	27.8	31	169	215
female	41197	22.71	26.73	19.1	24	44.4	31.3	222	470
female	39746	33.82	25.2	27.9	24.6	13.2	30.3	285	248
female	41202	21.01	23.42	23.5	25.4	47.1	40.2	221	347
female	41203	17.21	32.09	22.2	29.6	24.3	30.7	81	118
female	39753	25.48	37.64	11	21.4	36.1	29.1	291	266
female	45708	21.58	27.48	16	28	33.4	24.9	148	187
female	45989	15.58	36.54	19.6	19.3	30.1	31.6	118	245
female	45716	27.31	25.25	19.4	28.5	47.9	31.8	95	169
female	45717	29.02	26.98	19.9	28.8	45	29.6	251	118
